# Supplementary material for: Novel cuproptosis-related prognostic gene profiles in preeclampsia
Source: BMC Pregnancy Childbirth. 2024 Jan 10;24:53. doi: 10.1186/s12884-023-06215-y (PMC10777556; doi:10.1186/s12884-023-06215-y)
Supplement: Supplementary file 1 — Supplementary Material 1: The raw material of validation of differential expression of copper death genes in human placental tissue using RT qPCR technology [file 12884_2023_6215_MOESM1_ESM.xlsx]

## Sheet: results
	gapdh CT			average CT	∆Ct		PDHA1 CT			average CT	∆Ct	∆∆Ct	2^-ΔΔCt		PDHB CT			average CT	∆Ct	∆∆Ct	2^-ΔΔCt		NFE2L2 CT			average CT	∆Ct	∆∆Ct	2^-ΔΔCt		DLD CT			average CT	∆Ct	∆∆Ct	2^-ΔΔCt		GLS CT			average CT		∆∆Ct	2^-ΔΔCt
n1	26.9366	26.7464	26.9111	26.8647			29.9645	29.0227	29.8191	29.6021					29.5836	30.5836	29.7582	29.9751					30.9266	30.9747	31.6821	31.1944					33.9026	33.9905	33.3388	33.744					30.5163	30.6469	30.4631	30.5421
n2	28.7453	29.9019	28.8722	29.1731			34.6876	35.6171	34.563	34.9559					31.127	31.5594	30.9932	31.2265					37.7225	37.904	38.2526	37.9597					34.043	35.674	35.344	35.0203					34.8421	34.2812	34.5859	34.5698
n3	27.573	30.4436	28.2857	28.7674			35.4765	35.7434	34.1495	35.1232					32.9362	30.9983	32.8538	32.2628					35.9459	26.5066	35.5871	32.6798					34.903	34.844	34.562	34.7697					33.6579	34.3235	37.8292	35.2702
n4	27.2455	28.1188	30.5698	28.6447			32.8557	33.9074	32.0339	32.9323					31.2827	33.3281	30.8938	31.8349					35.792	39.2769	37.876	37.6483					35.0007	37.9394	36.4844	36.4748					32.4493	34.0067	34.7334	33.7298
n5	27.1438	28.5047	26.0086	27.2191			33.7694	35.4762	33.3867	34.2107					30.2593	30.3518	30.2322	30.2811					34.737	33.7849	36.806	35.1093					35.463	39.0305	38.1643	37.5526					32.841	33.7903	33.3167	33.316
n6	26.2077	27.1356	26.8557	26.733			30.8768	32.3582	30.7738	31.3363					30.2551	30.4021	30.6664	30.4412					32.1244	35.1436	35.2779	34.1819					35.4937	33.4478	34.6267	34.5228					32.1625	32.324	32.4421	32.3095
n7	26.9393	25.736	24.3565	25.6772			32.9445	31.4125	31.6606	32.0059					30.6482	29.9751	30.5415	30.3883					32.6474	32.7353	32.9696	32.7841					33.452	34.3245	34.034	33.9368					33.2656	32.161	32.6606	32.6957
n8	26.6424	26.8909	25.9482	26.4938			35.452	35.0374	35.8165	35.4353					35.7469	32.5279	34.8916	34.3888					33.543	34.9288	30.8018	33.0912					38.1836	35.9173	39.9946	38.0318					34.125	34.1119	34.2441	34.1603
p1	26.2827	26.9196	28.2984	27.1669	0.302195		30.8601	30.0706	30.5736	30.5014	0.899288	0.597092	0.661085		28.5104	31.2738	30.1144	29.9662	-0.00889905	-0.311094	1.24065		30.7777	31.3201	31.0783	31.0587	-0.135749	-0.437944	1.35467		32.3265	32.9089	31.9722	32.4025	-1.34143	-1.64362	3.12449		30.1825	31.0294	30.7041	30.6387	0.0965767	-0.205619	1.15318
p2	25.4028	26.2404	25.7301	25.7911	-3.38203		35.5636	35.4099	35.7612	35.5782	0.622305	4.00433	0.0623126		31.5144	30.246	29.853	30.5378	-0.688763	2.69326	0.154613		29.7063	28.2054	30.3977	29.4365	-8.52322	-5.1412	35.2903		31.9468	31.0823	31.7435	31.5909	-3.42946	-0.0474298	1.03342		30.9701	33.422	34.7252	33.0391	-1.53066	1.85137	0.277129
p3	26.9054	28.5238	25.8946	27.1079	-1.6595		35.0673	37.5266	36.543	36.379	1.25582	2.91532	0.132556		30.5346	31.9356	31.6885	31.3862	-0.876545	0.782955	0.581175		33.9672	34.6816	35.0935	34.5807	1.9009	3.56041	0.084764		36.3246	35.845	36.545	36.2382	1.46853	3.12803	0.114385		34.3233	34.3801	33.7567	34.1534	-1.11684	0.542664	0.686502
p4	28.4982	27.9898	27.5607	28.0162	-0.62843		34.564	34.834	34.1366	34.5115	1.57924	2.20767	0.216484		32.5626	31.2899	33.1908	32.3478	0.512897	1.14133	0.453342		32.934	32.97	34.4843	33.4628	-4.18554	-3.55711	11.7706		34.563	34.532	38.9691	36.0214	-0.453439	0.174991	0.885773		34.4341	34.032	33.4236	33.9632	0.233451	0.861881	0.550235
p5	25.8961	26.5644	26.4367	26.2991	-0.91999		33.6089	34.1936	34.9793	34.2606	0.0498365	0.969826	0.510568		30.6763	30.5493	32.1183	31.1146	0.833523	1.75351	0.296579		28.9566	34.982	34.3834	32.774	-2.33528	-1.41529	2.66713		35.5206	34.7722	35.012	35.1016	-2.45099	-1.531	2.88986		32.0347	34.3675	32.452	32.9514	-0.364595	0.555395	0.680471
p6	22.0221	21.46	24.8112	22.7644	-3.96856		32.045	32.045	32.9595	32.3498	1.01356	4.98212	0.0316398		31.653	31.263	35.443	32.7863	2.3451	6.31365	0.0125719		22.9973	29.941	33.8956	28.9446	-5.23732	-1.26876	2.40954		33.0687	33.3713	33.0557	33.1652	-1.35752	2.61104	0.163682		33.2371	33.42	31.8305	32.8292	0.519702	4.48826	0.0445553
p7	23.6293	26.4725	24.7694	24.9571	-0.720152		35.8572	36.9308	33.0766	35.2882	3.28231	4.00246	0.0623936		32.6417	33.2524	36.0318	33.9753	3.58703	4.30719	0.0505135		34.5075	33.6586	31.5815	33.2492	0.46509	1.18524	0.439751		37.9008	33.7159	34.2892	35.302	1.36513	2.08529	0.235649		32.9936	36.5055	32.1053	33.8681	1.1724	1.89255	0.26933
p8	26.6739	27.1159	26.8719	26.8872	0.393389		34.024	34.4347	34.2173	34.2253	-1.20995	-1.60334	3.03846		31.9124	32.5936	32.9345	32.4802	-1.9086	-2.30199	4.93137		33.8032	33.1481	33.3493	33.4335	0.342339	-0.0510498	1.03602		35.3855	35.8141	35.7433	35.6476	-2.38417	-2.77756	6.85692		32.3037	34.6056	32.1119	33.007	-1.15329	-1.54668	2.92144

## Sheet: Sheet1
#REF!
